# Supplementary material for: Helicobacter pylori and Pro-Inflammatory Protein Biomarkers in Myocardial Infarction with and without Obstructive Coronary Artery Disease
Source: Int J Mol Sci. 2023 Sep 15;24(18):14143. doi: 10.3390/ijms241814143 (PMC10531769; doi:10.3390/ijms241814143)
Supplement: Supplementary file 1 [file ijms-24-14143-s001.zip]

Archive with 1 entries (1 files):
- ijms-2579328-supplementary.pdf
